# Supplementary material for: Influence of Silver Nanoparticles (AgNPs) on Vegetative Growth and Concentrations of Nutrients and Phytohormones in Tomato
Source: Plants (Basel). 2026 Jan 28;15(3):405. doi: 10.3390/plants15030405 (PMC12899181; doi:10.3390/plants15030405)
Supplement: Supplementary file 1 [file plants-15-00405-s001.zip]

Archive with 61 entries (41 files):
- S1. HPLC Analysis (plants-4015186)/
- S1. HPLC Analysis (plants-4015186)/cv. Rio Grande/
- S1. HPLC Analysis (plants-4015186)/cv. Rio Grande/Leaves/
- S1. HPLC Analysis (plants-4015186)/cv. Rio Grande/Leaves/10 ppm/
- S1. HPLC Analysis (plants-4015186)/cv. Rio Grande/Leaves/10 ppm/RG-10-L-R1.pdf
- S1. HPLC Analysis (plants-4015186)/cv. Rio Grande/Leaves/10 ppm/RG-10-L-R2.pdf
- S1. HPLC Analysis (plants-4015186)/cv. Rio Grande/Leaves/10 ppm/RG-10-L-R3.pdf
- S1. HPLC Analysis (plants-4015186)/cv. Rio Grande/Leaves/5 ppm/
- S1. HPLC Analysis (plants-4015186)/cv. Rio Grande/Leaves/5 ppm/RG-5-L-R1.pdf
- S1. HPLC Analysis (plants-4015186)/cv. Rio Grande/Leaves/5 ppm/RG-5-L-R2.pdf
- S1. HPLC Analysis (plants-4015186)/cv. Rio Grande/Leaves/5 ppm/RG-5-L-R3.pdf
- S1. HPLC Analysis (plants-4015186)/cv. Rio Grande/Leaves/Control/
- S1. HPLC Analysis (plants-4015186)/cv. Rio Grande/Leaves/Control/RG-T-L-R1.pdf
- S1. HPLC Analysis (plants-4015186)/cv. Rio Grande/Leaves/Control/RG-T-L-R2.pdf
- S1. HPLC Analysis (plants-4015186)/cv. Rio Grande/Leaves/Control/RG-T-L-R3.pdf
- S1. HPLC Analysis (plants-4015186)/cv. Rio Grande/Roots/
- S1. HPLC Analysis (plants-4015186)/cv. Rio Grande/Roots/10 ppm/
- S1. HPLC Analysis (plants-4015186)/cv. Rio Grande/Roots/10 ppm/RG-10-R-R1.pdf
- S1. HPLC Analysis (plants-4015186)/cv. Rio Grande/Roots/10 ppm/RG-10-R-R2.pdf
- S1. HPLC Analysis (plants-4015186)/cv. Rio Grande/Roots/10 ppm/RG-10-R-R3.pdf
- S1. HPLC Analysis (plants-4015186)/cv. Rio Grande/Roots/5 ppm/
- S1. HPLC Analysis (plants-4015186)/cv. Rio Grande/Roots/5 ppm/RG-5-R-R1.pdf
- S1. HPLC Analysis (plants-4015186)/cv. Rio Grande/Roots/5 ppm/RG-5-R-R2.pdf
- S1. HPLC Analysis (plants-4015186)/cv. Rio Grande/Roots/5 ppm/RG-5-R-R3.pdf
- S1. HPLC Analysis (plants-4015186)/cv. Rio Grande/Roots/Control/
- S1. HPLC Analysis (plants-4015186)/cv. Rio Grande/Roots/Control/RG-T-R-R1.pdf
- S1. HPLC Analysis (plants-4015186)/cv. Rio Grande/Roots/Control/RG-T-R-R2.pdf
- S1. HPLC Analysis (plants-4015186)/cv. Rio Grande/Roots/Control/RG-T-R-R3.pdf
- S1. HPLC Analysis (plants-4015186)/cv. Vengador/
- S1. HPLC Analysis (plants-4015186)/cv. Vengador/Leaves/
- S1. HPLC Analysis (plants-4015186)/cv. Vengador/Leaves/10 ppm/
- S1. HPLC Analysis (plants-4015186)/cv. Vengador/Leaves/10 ppm/V-10-L-R1.pdf
- S1. HPLC Analysis (plants-4015186)/cv. Vengador/Leaves/10 ppm/V-10-L-R2.pdf
- S1. HPLC Analysis (plants-4015186)/cv. Vengador/Leaves/10 ppm/V-10-L-R3.pdf
- S1. HPLC Analysis (plants-4015186)/cv. Vengador/Leaves/5 ppm/
- S1. HPLC Analysis (plants-4015186)/cv. Vengador/Leaves/5 ppm/V-5-L-R1.pdf
- S1. HPLC Analysis (plants-4015186)/cv. Vengador/Leaves/5 ppm/V-5-L-R2.pdf
- S1. HPLC Analysis (plants-4015186)/cv. Vengador/Leaves/5 ppm/V-5-L-R3.pdf
- S1. HPLC Analysis (plants-4015186)/cv. Vengador/Leaves/Control/
- S1. HPLC Analysis (plants-4015186)/cv. Vengador/Leaves/Control/V-T-L-R1.pdf
- S1. HPLC Analysis (plants-4015186)/cv. Vengador/Leaves/Control/V-T-L-R2.pdf
- S1. HPLC Analysis (plants-4015186)/cv. Vengador/Leaves/Control/V-T-L-R3.pdf
- S1. HPLC Analysis (plants-4015186)/cv. Vengador/Roots/
- S1. HPLC Analysis (plants-4015186)/cv. Vengador/Roots/10 ppm/
- S1. HPLC Analysis (plants-4015186)/cv. Vengador/Roots/10 ppm/V-10-R-R1.pdf
- S1. HPLC Analysis (plants-4015186)/cv. Vengador/Roots/10 ppm/V-10-R-R2.pdf
- S1. HPLC Analysis (plants-4015186)/cv. Vengador/Roots/10 ppm/V-10-R-R3.pdf
- S1. HPLC Analysis (plants-4015186)/cv. Vengador/Roots/5 ppm/
- S1. HPLC Analysis (plants-4015186)/cv. Vengador/Roots/5 ppm/V-5-R-R1.pdf
- S1. HPLC Analysis (plants-4015186)/cv. Vengador/Roots/5 ppm/V-5-R-R2.pdf
- S1. HPLC Analysis (plants-4015186)/cv. Vengador/Roots/5 ppm/V-5-R-R3.pdf
- S1. HPLC Analysis (plants-4015186)/cv. Vengador/Roots/Control/
- S1. HPLC Analysis (plants-4015186)/cv. Vengador/Roots/Control/V-T-R-R1.pdf
- S1. HPLC Analysis (plants-4015186)/cv. Vengador/Roots/Control/V-T-R-R2.pdf
- S1. HPLC Analysis (plants-4015186)/cv. Vengador/Roots/Control/V-T-R-R3.pdf
- S1. HPLC Analysis (plants-4015186)/Phytohormone standards/
- S1. HPLC Analysis (plants-4015186)/Phytohormone standards/ABA.pdf
- S1. HPLC Analysis (plants-4015186)/Phytohormone standards/GA3.pdf
- S1. HPLC Analysis (plants-4015186)/Phytohormone standards/IAA.pdf
- S1. HPLC Analysis (plants-4015186)/Phytohormone standards/KIN.pdf
- S1. HPLC Analysis (plants-4015186)/Phytohormone standards/SA.pdf
